# Supplementary material for: Photopharmacological Applications for Cherenkov Radiation Generated by Clinically Used Radionuclides
Source: Int J Mol Sci. 2021 Aug 20;22(16):9010. doi: 10.3390/ijms22169010 (PMC8396513; doi:10.3390/ijms22169010)
Supplement: Supplementary file 1 [file ijms-22-09010-s001.zip]

Archive with 1 entries (1 files):
- ijms-1266917-supplementary.pdf
